# Supplementary material for: The effectiveness of transarterial chemoembolization in recurrent hepatocellular-cholangiocarcinoma after resection
Source: PLoS One. 2018 Jun 7;13(6):e0198138. doi: 10.1371/journal.pone.0198138 (PMC5991684; doi:10.1371/journal.pone.0198138)
Supplement: S1 Dataset — (XLS) [file pone.0198138.s001.xls]

## Sheet: data
group	case	sex	age	age_60	prog_01	VAR00013	tace_prog_mo	PFS_01	TACE_PFS_mo	TACE_result	TACE_cont	TACE_resp	bTACE_result	bTACE_cont	bTACE_resp	mRECIST_resu	mbREST	liver_prog_01	TACE_liver_mo	bTACE_local	deat_01	death_mo	op_recur_mo	recur_survival_mo	liver_Dz	HBV_01	LC_01	ihyper_hypo	HCC_nonHCC	HCC_hyper	tumor_numb	tumor_number_01	tumor_size	iVi	iLN	iMeta	CC_stage	HCC_stage	CC_classfi	CC_domi	path_margin	iAFP	iPIVKA	iCEA	iCA19	CP	CP_AB	rAge	rCP
1	4	1	51	1	1	3	1.03	1	1.03	4	4	4	4	4	4	4	4	1	1.03	4	1	13.03	7.73333	3.07	1	1	0	2	2	2	1	1	75	0	0	0	1		1	0	0	1.2		1.1	641	5	1	52	6
1	5	1	46	1	1	2.1	3.37	1	3.37	3	1	4	3	1	4	2	2	1	5.27	3	1	20.6	4.46667	12.4	1	1	1	2	2	2	1	1	55	0	0	0	1		1	0	1	8.9				5	1	47	5
1	17	1	49	1	1	1	10.77	1	10.77	3	1	4	3	1	4	1	1	1	10.77	3	1	23.63	5.26667	17.77	1	1	1	2	2	2	1	1	55	0	0	0	1		2	1	1	5		0	19.5	5	1	49	5
1	18	0	26	1	1	1	10.27	1	10.27	3	1	4	3	1	4	1	1	1	10.27	3	1	67.93	5	52.77	1	1	0	2	2	2	5	2	120	0	0	0	2		1	2	1	364		4.2	55.6	6	1	26	5
1	24	1	58	1	1	2.1	1.77	1	1.77	3	1	4	3	1	4	2	2	1	3.4	3	1	26.83	7.8	18.87	1	1	0	1	1	1	1	1	70	1	0	0	2		1	0	1	226		0	42.1	5	1	59	5
1	25	0	51	1	1	1	10.8	1	10.8	3	1	4	3	1	4	2	1	1	10.8	3	1	58.6	3.43333	18.83	1	1	0	1	1	1	1	1	57	0	0	0	1		1	1	0	13500		3.1	8.1	5	1	52	5
1	26	0	43	1	1	2.1	3.33	1	3.33	3	1	4	3	1	4	2	2	1	5.6	3	1	15.4	6.03333	8.4	1	1	1	1	1	1	1	1	18	0	0	0	1		1	1	0	62.9				6	1	43	7
1	27	1	55	1	0	0	2.07	0	2.07	3	1	4	3	1	4	2	2	0	2.07	3	1	67.1	4.23333	60.97	1	1	1	2	2	2	1	1	16	0	0	0	2		1	0	0	5.1				5	1	56	6
1	30	0	58	1	1	1	2.97	1	2.97	3	1	4	3	1	4	3	3	1	2.97	3	1	11.83	5.56667	5.8	1	1	1	2	2	2	1	1	35	0	0	0	1		1	0	0	33				5	1	59	6
1	31	1	48	1	1	2.2	1.17	1	1.17	4	4	4	4	4	4	4	4	1	6.63	3	1	17.27	2.56667	13.3	1	1	0	2	2	2	1	1	75	0	0	0	1		2	0	0	14.8		0.99	17.5	5	1	48	5
1	39	1	61	2	1	1	5.97	1	5.97	3	1	4	3	1	4	2	1	1	5.97	3	1	16.1	3.3	12.37	1	1	1	1	1	1	1	1	30	0	0	0	1		1	0	0	921		1.5	67	6	1	61	6
1	41	1	43	1	1	2.2	1.07	1	1.07	4	4	4	4	4	4	2	2	1	3.9	3	1	11.67	1.83333	9	1	1	0	1	1	1	5	2	100	0	0	0	2		1	2	0	36				5	1	44	6
1	46	1	51	1	0	0	10.67	0	10.67	2	1	1	2	1	1	1	1	0	10.67	3	0	116.17	42.4	73.13	1	1	0	1	1	1	1	1	23	0	0	0	1		1	0	0	10	73		404	5	1	55	6
1	72	1	59	1	1	3	2.1	1	2.1	3	1	4	3	1	4	3	3	0	2.1	3	1	26.27	19.5667	5.7	1	1	0	2	2	2	1	1	30	0	0	0	1		2	0	0	1.5	37		1.5	5	1	60	5
1	78	1	33	1	1	3	0.97	1	0.97	4	4	4	4	4	4	4	4	1	0.97	4	1	22.53	19.5	2.47	1	1	1	1	1	1	2	2	45	0	0	0	2		1	0	0	5390				5	1	34	6
1	85	1	58	1	1	2.1	4.23	1	4.23	2	1	1	2	1	1	1	1	1	23.1	2	0	41.57	5.46667	35.67	1	1	0	1	1	1	1	1	45	1	0	0	2		1	0	1	5208.8	170			5	1	58	5
1	87	1	49	1	1	2	1.23	1	1.23	4	4	4	4	4	4	4	4	0	1.23	3	1	6.1	2	4.37	1	1	1	2	2	2	1	1	60	0	0	0	1		1	2	0	19.8	0	4.5	976.4	6	1	49	6
1	95	1	52	1	1	1	16.47	1	16.47	3	1	4	3	1	4	2	2	1	16.47	3	1	62.23	27.1	34	1	1	0	2	2	2	1	1	80	0	0	0	1		1	2	0	5.6	72	1.5	48.5	6	1	54	5
1	96	1	44	1	1	3	0.9	1	0.9	4	4	4	4	4	4	4	4	1	1.9	4	1	8.47	1.83333	5.27	1	1	0	1	1	1	1	1	200	0	0	0	1		1	1	0	120509	12200		17.1	6	1	44	6
1	103	1	47	1	0	0	3.23	0	3.23	3	1	4	1	1	1	3	3	0	3.23	3	0	77.2	8.76667	67.17	1	1	1	1	1	1	1	1	120	0	0	0	1		1	1	0	97	19			5	1	48	5
1	107	1	42	1	1	2.1	1.27	1	1.27	4	4	4	4	4	4	4	4	1	6.67	3	1	24.83	10.6	13.83	1	1	1	2	2	2	1	1	15	0	0	0	1		1	0	0	58.7	30			5	1	43	5
1	115	1	49	1	1	1	3.9	1	3.9	3	1	4	3	1	4	2	2	1	3.9	3	1	19.47	9.16667	10.07	1	1	1	2	2	2	1	1	20	0	0	0	1		2	1	0	6	257			5	1	49	5
1	135	1	64	2	0	0	0.3	1	1.43	3	1	4	3	1	4	2	2	0	0.3	3	1	6.43	4.1	1.53	1	1	1	2	2	2	2	2	45	0	0	0	2		1	2	0	9.7	26	3.1	27.8	5	1	65	7
1	140	1	55	1	1	1	5.97	1	5.97	3	1	4	3	1	4	3	3	1	11.53	3	1	55.37	36.1667	17.97	1	1	1	1	1	1	1	1	10	0	0	0	1		1	0	0	1.7				6	1	58	5
1	142	0	60	1	1	2.1	20.17	1	20.17	3	1	4	2	1	1	1	1	0	34.67	1	0	60.57	24.5333	35.37	1	1	1	1	1	1	2	2	39	0	0	0	2		1	0	0	2229.2	21	1.4	25.8	5	1	62	5
1	155	1	50	1	1	1	1.93	1	1.93	3	1	4	3	1	4	2	2	1	1.93	3	1	14.83	2.2	12.3	1	1	1	2	2	2	1	1	90	1	0	0	2		1	0	0	17.5	18	2	26.1	5	1	51	6
1	157	1	57	1	1	2.1	4.67	1	4.67	3	1	4	2	1	1	1	1	1	19	3	0	52.87	12.7333	39.9	1	1	1	1	1	1	1	1	19	0	0	0	1		1	3	0	10.4	16		7	6	1	58	5
1	186	1	59	1	0	0	13.97	0	13.97	3	1	4	2	1	1	1	1	0	13.97	2	0	51.1	31.5667	14.5	1	1	0	1	1	1	1	1	21	0	0	0	1		1	0	0	229.2	311			5	1	61	5
1	192	0	49	1	1	2.1	5.63	1	5.63	3	1	4	2	1	1	1	1	1	14.97	2	1	35.73	2.8	32.33	1	1	1	2	2	2	1	1	30	1	0	0	2		1	0	0	30.7	18	0.48	18.4	5	1	50	5
1	205	1	69	2	1	2.2	1.1	1	1.1	4	4	4	4	4	4	4	4	1	8.37	3	1	19.53	5.96667	11.73	1	1	1	1	1	1	1	1	25	0	0	0	1		1	1	0	60.7	373	3.8	10.5	5	1	69	5
1	212	1	52	1	1	2.2	0.7	1	0.7	4	4	4	4	4	4	4	4	0	0.7	3	1	15.23	5.93333	8.97	1	1	0	2	2	2	1	1	75	0	0	0	1		1	0	0	1653	3769	2.5	7.1	5	1	52	5
1	214	1	71	2	1	3	20.67	1	20.67	3	1	4	1	1	1	3	1	1	20.67	1	0	44	3.03333	40.7	3	0	1	1	1	1	1	1	18	0	0	0	1		1	1	0	9.5	29			5	1	71	5
1	220	1	55	1	1	2.2	3.27	1	3.27	3	1	4	3	1	4	1	1	1	9.47	2	0	40.07	9.8	30.03	1	1	1	2	2	2	1	1	95	0	0	0	1		1	0	0	3923	1094	3.7	39.8	5	1	56	5
1	222	1	58	1	1	2.2	3.7	1	3.7	3	1	4	3	1	4	2	2	0	8.77	2	1	16.23	2.2	13	1	1	0	2	2	2	3	2	87	0	0	0	2		1	1	0	51568	37182	16.5	25.2	5	1	59	5
1	232	1	50	1	1	2.2	1.03	1	1.03	4	4	4	4	4	4	4	4	1	2.4	3	1	14.93	3.86667	9.53	1	1	1	2	2	2	1	1	30	0	0	0	1		1	0	0	1.6	23	1.5	9.2	5	1	50	5
1	243	1	65	2	1	1	4.93	1	4.93	3	1	4	3	1	4	3	3	1	4.93	3	0	36.97	8.83333	27.37	0	0	0	2	2	2	1	1	47	0	0	0	1		1	0	0	5.7	65	0.81	4.6	5	1	66	5
1	244	1	72	2	1	1	5.37	1	5.37	2	1	1	2	1	1	2	2	1	5.37	3	0	31.9	3.8	26.77	1	1	1	2	2	2	1	1	28	0	0	0	1		1	0	0	53.9	82	3.5	24.9	6	1	73	5
1	246	1	71	2	1	2.1	33.5	1	33.5	3	1	4	3	1	4	1	1	0	33.5	2	0	38	3.1	33.2	1	1	0	1	1	1	1	1	28	0	0	0	1		1	0	0	1.3	168			5	1	71	5
1	284	1	52	1	1	1	1.13	1	1.13	4	4	4	4	4	4	4	4	1	1.13	3	0	23.43	5.96667	17.13	1	1	0	1	1	1	2	2	87	0	0	0	2		1	1	0	74.3	3446	2	13.9	5	1	53	5
1	298	1	65	2	1	3	2.07	1	2.07	4	4	4	4	4	4	4	4	1	2.07	4	1	17	2.03333	13.87	1	1	0	2	2	2	2	2	42	0	0	0	2		1	0	1	7.8		2.2	1.5	5	1	65	5
1	308	1	55	1	1	2.2	2.2	1	2.2	3	1	4	3	1	4	1	1	1	4.83	3	1	19.5	3.26667	14.33	1	1	0	2	2	2	1	1	105	0	0	0	1		1	0	0	423066	4785	1.1	16.3	6	1	55	5
1	316	1	47	1	1	1	4.8	1	4.8	3	1	4	3	1	4	3	3	1	4.8	3	0	18.67	2.93333	15.07	1	1	0	2	2	2	1	1	107	0	0	0	1		1	0	1	3.9	19	2.6	289.1	5	1	47	5
0	1001	1	62	2	1		4	1	4	3	1	4	3	1	4	1	1	1	4	3	1	30.13	17.1333	8.03	1	1	1	0	1	1	1	1	50	0	0	0		1			0	2790				5	1	64	6
0	1002	1	59	1	1		2.3	1	2.3	3	1	4	3	1	4	3	3	1	2.3	3	1	23.6	4.56667	18.37	1	1	1	0	2	2	1	1	45	0	0	0		1			0	74.2	932			5	1	59	5
0	1003	1	51	1	0		72.67	0	72.67	3	1	4	2	1	1	1	1	0	72.67	2	0	111.3	36.7667	74.3	1	1	0	0	1	1	1	1	65	0	0	0		1			0	1.2				5	1	54	5
0	1004	1	67	2	1		6.23	1	6.23	2	1	1	2	1	1	1	1	0	68.67	2	0	109.07	42.7667	65.47	1	1	0	0	1	1	1	1	30	0	0	0		1			0	1.7		0.76	24.5	5	1	71	5
0	1005	1	61	2	1		2.33	1	2.33	3	1	4	3	1	4	2	2	0	107.03	1	0	111.93	2.76667	108.9	1	1	0	0	1	1	1	1	76	0	0	0		1			0	7.1		0.9	6.6	5	1	61	6
0	1006	1	51	1	1		6.03	1	6.03	3	1	4	3	1	4	1	1	1	7.83	3	1	21.6	4.4	16.8	1	1	1	0	1	1	3	2	50	0	0	0		2			0	9.9				5	1	52	5
0	1007	1	51	1	1		10.1	1	10.1	3	1	4	3	1	4	1	1	1	10.1	3	0	109.73	13.3	96.13	1	1	1	0	1	1	1	1	31	0	0	0		1			0	362	173			5	1	52	5
0	1009	1	65	2	1		19.77	1	19.77	3	1	4	3	1	4	1	1	1	19.77	3	0	112.03	78.9	32.8	1	1	0	0	1	1	1	1	50	0	0	0		1			0	1.7	427			5	1	72	5
0	1010	1	46	1	1		9.07	1	9.07	3	1	4	2	1	1	2	1	0	99.93	2	0	111.23	9.3	101	1	1	0	0	1	1	1	1	75	0	0	0		1			0	230	2000			5	1	47	5
0	1011	1	65	2	1		10.33	1	10.33	3	1	4	2	1	1	1	1	1	27.07	1	1	40.77	5.9	34.33	1	1	1	0	1	1	3	2	55	0	0	0		3			0	65.9			8.5	5	1	65	5
0	1012	1	32	1	0		51.1	0	51.1	3	1	4	2	1	1	1	1	0	51.1	2	0	106.73	52.8	52.17	1	1	1	0	1	1	1	1	22	0	0	0		1			0	35.5	81			5	1	37	5
0	1013	1	72	2	1		30.4	1	30.4	3	1	4	1	1	1	1	1	1	30.4	1	1	78.8	32.9	44.33	1	1	1	0	1	1	1	1	20	0	0	0		1			0			0.66	3120	6	1	74	5
0	1014	1	68	2	1		16.8	1	16.8	3	1	4	1	1	1	1	1	0	29.2	1	1	56.6	7.53333	43.47	0	0	1	0	1	1	2	2	70	1	0	0		4			0	271			11.7	5	1	69	5
0	1015	1	57	1	1		13.27	1	13.27	3	1	4	3	1	4	1	1	1	20.4	3	0	111.43	29.3667	81.43	1	1	0	0	1	1	1	1	25	0	0	0		1			0	9.2	30	2.3	18.8	5	1	60	5
0	1016	1	52	1	1		22.63	1	22.63	3	1	4	3	1	4	3	3	1	22.63	3	0	99.87	54.8667	44.43	1	1	0	0	1	1	1	1	19	0	0	0		1			0	1.7		3.8	18.4	5	1	57	5
0	1017	1	41	1	1		5.33	1	5.33	3	1	4	3	1	4	1	1	1	12.27	3	1	53.57	13.6	37.27	1	1	0	0	1	1	2	2	80	0	0	0		5			1	820		0.91	50.3	7	2	42	5
0	1018	1	53	1	0		86.23	0	86.23	3	1	4	2	1	1	1	1	0	97.67	2	0	108.2	8.96667	98.9	1	1	0	0	1	1	1	1	90	0	0	0		1			0	92500	2000	0.67	5.4	6	1	54	6
0	1019	1	54	1	1		8.03	1	8.03	3	1	4	3	1	4	1	1	1	8.03	3	0	110.9	102.367	8.2	1	1	1	0	1	1	1	1	70	0	0	0		1			0	51900	2000	1.8	14.4	5	1	62	5
0	1020	0	72	2	1		16.03	1	16.03	3	1	4	3	1	4	1	1	1	22.57	3	1	69.23	21	47.97	1	1	1	0	1	1	1	1	35	0	0	0		1			0	154	243	0.97	16.5	6	1	74	5
0	1023	1	48	1	1		2	1	2	3	1	4	3	1	4	3	3	1	2	3	0	109.83	40.8333	68.73	1	1	0	0	1	1	1	1	100	0	0	0		1			0	23700	2000	1.8	12.3	5	1	52	5
0	1024	1	52	1	1		0.83	1	0.83	4	4	4	4	4	4	4	4	1	0.83	4	1	6.07	1.5	4.2	1	1	0	0	1	1	1	1	130	0	0	0		1			0	12600	2000			5	1	52	5
0	1025	1	44	1	1		6.9	1	6.9	4	4	4	4	4	4	4	4	0	31.17	1	1	38.5	2.86667	35.37	1	1	1	0	1	1	1	1	150	0	0	0		1			0	126				5	1	45	5
0	1026	1	50	1	0		32.2	0	32.2	3	1	4	1	1	1	1	1	0	32.2	1	0	111.23	77.8667	32.27	1	1	1	0	1.1	2	1	1	45	0	0	0		1			0	50				5	1	56	5
0	1027	0	56	1	1		10.83	1	10.83	3	1	4	3	1	4	2	2	1	10.83	3	0	106.67	84.6	21.1	1	1	0	0	1	1	2	2	17	0	0	0		2			0	761				5	1	63	5
0	1028	1	50	1	0		97.5	0	97.5	2	1	1	1	1	1	2	1	0	97.5	1	0	107.5	6.9	98.63	1	1	0	0	1.1	2	1	1	52	0	0	0		1			0	3.6	52	0.78	3.8	5	1	51	5
0	1029	1	46	1	1		42.23	1	42.23	3	1	4	3	1	4	1	1	0	67.1	3	0	110.43	41.5667	68.63	1	1	1	0	1	1	1	1	35	0	0	0		1			0	4.3	20	0.4	24.3	6	1	49	5
0	1030	1	64	2	1		10.9	1	10.9	3	1	4	3	1	4	2	2	1	45.9	1	0	110.07	3.4	106.53	2	0	1	0	1	1	1	1	44	0	0	0		1			0	26.6		3.3	21.4	6	1	64	5
0	1031	1	74	2	1		0.87	1	0.87	4	4	4	2	1	1	4	1	1	20.43	2	1	40.93	6.93333	33.8	0	0	0	0	1.1	2	3	2	70	0	0	0		3			0	25.2			2.9	5	1	75	5
0	1032	1	64	2	1		6	1	6	3	1	4	3	1	4	3	3	0	0.93	0	1	66.57	17.1	46.67	2	0	0	0	1	1	1	1	25	0	0	0		1			0	14	2000			6	1	65	5
0	1033	1	53	1	1		18.63	1	18.63	2	1	1	1	1	1	2	1	0	87.3	1	0	108.47	19.7	87.87	1	1	1	0	1	1	1	1	61	0	0	0		1			0	1800				6	1	54	5
0	1034	0	51	1	1		1.17	1	1.17	4	4	4	4	4	4	4	4	1	4.67	3	1	9.5	2.46667	6.8	1	1	1	0	1	1	3	2	100	1	0	0		4			0	8660	2000			5	1	51	5
0	1035	1	75	2	1		7.5	1	7.5	2	1	1	2	1	1	1	1	1	17	2	1	53.57	9	43.97	1	1	1	0	1	1	1	1	42	0	0	0		1			0	24.2				5	1	75	5
0	1036	1	41	1	1		46.3	1	46.3	2	1	1	1	1	1	2	1	1	46.3	1	0	95.33	40.6667	53.37	1	1	1	0	1	1	1	1	13	0	0	0		1			0	2.3				5	1	44	5
0	1037	1	56	1	1		4.33	1	4.33	3	1	4	3	1	4	1	1	0	22.43	3	1	40.97	14.6	25.83	1	1	0	0	1	1	1	1	50	0	0	0		1			0	9.4	752			6	1	57	5
0	1038	1	62	2	1		29.27	1	29.27	3	1	4	3	1	4	1	1	1	29.27	3	0	110.57	52.7	56.3	1	1	0	0	1.1	2	1	1	12	0	0	0		1			0				15.4	7	2	66	5
0	1039	1	60	2	1		1.93	1	1.93	4	4	4	4	4	4	4	4	1	1.93	4	1	43.13	19.8	22.73	1	1	1	0	1	1	1	1	35	0	0	0		1			0	3.1	61			6	1	62	5
0	1040	1	40	1	0		103.57	0	103.57	3	1	4	1	1	1	2	1	0	103.57	1	0	106.3	1.9	104.17	1	1	1	0	1.1	2	1	1	45	1	0	0		2			0	725	2000	1.2	12.2	5	1	40	5
0	1041	1	44	1	1		2.43	1	2.43	3	1	4	3	1	4	1	1	0	2.43	3	1	32.83	16.3667	16.13	1	1	1	0	1	1	1	1	44	0	0	0		1			0	439				5	1	45	5
0	1042	1	74	2	1		30.93	1	30.93	3	1	4	1	1	1	1	1	0	64.67	1	0	105.93	39.5667	65.7	1	1	1	0	1	1	3	2	40	0	0	0		2			0	9230	252			5	1	77	5
0	1043	1	53	1	1		16.93	1	16.93	3	1	4	2	1	1	1	1	1	16.93	2	1	81.4	19.2667	61.03	1	1	0	0	1	1	1	1	50	0	0	0		1			0	55.9				5	1	54	5
0	1044	1	61	2	1		83.57	1	83.57	4	4	4	4	4	4	4	4	0	83.57	2	0	109.17	4.8	103.93	1	1	1	0	1	1	1	1	80	1	0	0		4			0	49.6		3	14.7	6	1	61	5
0	1045	0	43	1	1		2.23	1	2.23	4	4	4	4	4	4	4	4	1	11.7	2	1	24.57	6.93333	16.93	1	1	0	0	1	1	2	2	40	1	0	0		4			0	4960	34	0.79	17.3	5	1	43	7
0	1046	1	63	2	1		21.1	1	21.1	3	1	4	3	1	4	1	1	1	21.1	3	0	94.37	30.9	62.13	1	1	1	0	1	1	1	1	24	0	0	0		1			0	82.6	54			5	1	65	5
0	1047	1	54	1	1		9.7	1	9.7	3	1	4	3	1	4	1	1	0	28.77	3	0	33.5	3.66667	29.47	1	1	1	0	1	1	2	2	45	0	0	0		2			0	58.4	1228			7	2	54	7
0	1048	0	57	1	0		24.27	0	24.27	3	1	4	3	1	4	1	1	0	24.27	3	0	103.4	58.2667	44.87	1	1	1	0	2	2	1	1	98	0	0	0		1			0	7370		0.94	7.2	6	1	62	6
0	1049	1	76	2	0		0.23	1	2.5	3	1	4	3	1	4	3	3	0	0.23	3	1	73.57	70.3333	3	2	0	1	0	1	1	1	1	42	0	0	0		1			0	9.4	42		17.9	6	1	82	5
0	1051	1	59	1	1		22.63	1	22.63	3	1	4	1	1	1	1	1	0	58.67	1	1	86.53	19.7333	64.73	0	0	0	0	1	1	1	1	60	0	0	0		1			0	2.8	27			5	1	61	5
0	1052	1	58	1	1		6.7	1	6.7	3	1	4	3	1	4	1	1	1	6.7	3	0	108.03	49.7333	58.2	1	1	0	0	1	1	1	1	80	0	0	0		1			0	358		0.79	15.5	6	1	62	5
0	1053	1	51	1	1		2.63	1	2.63	3	1	4	3	1	4	2	2	1	2.63	3	1	89.93	3.23333	86.53	0	0	0	0	1	1	1	1	170	0	0	0		1			0	15.1	170	1	1.5	6	1	52	6
0	1054	1	61	2	1		27.77	1	27.77	3	1	4	1	1	1	2	1	1	56.93	1	0	110.97	12.9667	94.03	1	1	1	0	1.1	2	1	1	21	0	0	0		1			0	1.7				5	1	62	5
0	1055	1	50	1	1		4.3	1	4.3	3	1	4	3	1	4	1	1	0	26.23	1	0	107.87	78.6667	27.07	2	0	0	0	1.1	2	3	2	70	0	0	0		3			0	31.6	2400	1.9	13.2	6	1	57	6
0	1056	1	65	2	1		1.1	1	1.1	4	4	4	4	4	4	4	4	0	1.1	4	1	41.7	6.13333	32.03	0	0	0	0	1	1	3	2	75	0	0	0		3			0	7.2		1.6	1.7	5	1	66	6
0	1057	1	63	2	1		16.47	1	16.47	3	1	4	1	1	1	1	1	0	65.87	1	1	84.07	15	67.53	1	1	1	0	1	1	1	1	92	0	0	0		1			0	6.4	48	1.6	14.4	5	1	64	5
0	1058	1	42	1	1		3.03	1	3.03	3	1	4	3	1	4	1	1	1	17.5	3	1	53.43	20.4333	32.73	1	1	0	0	1	1	1	1	55	1	0	0		4			0	1440	2400	1.6	8.2	5	1	44	5
0	1059	1	48	1	1		2.13	1	2.13	4	4	4	4	4	4	4	4	1	2.13	4	1	5.57	1.46667	3.9	1	1	0	0	1	1	3	2	110	1	0	0		4			1	238	78			6	1	48	5
0	1060	0	54	1	1		4.03	1	4.03	3	1	4	3	1	4	1	1	0	7	3	0	106.3	34.4	71.43	1	1	1	0	1.1	2	1	1	13	0	0	0		1			0	25		1.1	16	5	1	57	5
0	1061	1	57	1	0		0.77	0	0.77	3	1	4	3	1	4	1	1	0	0.77	3	0	9.6	7.6	1.87	1	1	0	0	1	1	2	2	35	0	0	0		2			0	4310	37			6	1	58	5
0	1062	1	49	1	1		22	1	22	3	1	4	2	1	1	2	1	1	22	2	0	103.67	4.56667	97.67	1	1	1	0	1	1	1	1	34	0	0	0		1			0	7.8	45			5	1	50	6
0	1063	1	70	2	1		4.23	1	4.23	3	1	4	3	1	4	2	2	0	0.93	3	1	73.27	13.7667	58.3	1	1	1	0	1	1	1	1	35	0	0	0		1			1	1.4				5	1	71	5
[truncated: 19 more columns]
